# Supplementary material for: Efficacy of 1-Kestose Supplementation in Patients with Pancreatic Ductal Adenocarcinoma: A Randomized Controlled Pilot Study
Source: Nutrients. 2024 Aug 29;16(17):2889. doi: 10.3390/nu16172889 (PMC11397247; doi:10.3390/nu16172889)
Supplement: Supplementary file 1 [file nutrients-16-02889-s001.zip]

Archive with 1 entries (1 files):
- nutrients-3156051-supplementary.pdf
